# Supplementary material for: FOXH1 promotes lung cancer progression by activating the Wnt/β-catenin signaling pathway
Source: Cancer Cell Int. 2021 Jun 5;21:293. doi: 10.1186/s12935-021-01995-9 (PMC8180118; doi:10.1186/s12935-021-01995-9)
Supplement: Supplementary file 1 — Additional file 1: Table S1. Antibody list. [file 12935_2021_1995_MOESM1_ESM.xlsx]

## Sheet: Sheet1
Antibodies	Cat#	Concentration	Second antibody	Source
FOXH1 (Fast1/2 D-12) (WB)	sc-377358	1:1000	Goat anti-mouse IgG	Santa Cruz
MMP2 (6E3F8) (WB)	ab86607	1:1000	Goat anti-mouse IgG	Abcam
Vimentin (C-20) (WB)	sc-7557	1:1000	Donkey anti-goat IgG	Santa Cruz
N-cadherin (13A9) (WB)	sc-59987	1:1000	Goat anti-mouse IgG	Santa Cruz
Snail (WB)	ab53519	1:1000	Donkey anti-goat IgG	Abcam
E-cadherin (S-17) (WB)	sc-31020	1:1000	Donkey anti-goat IgG	Santa Cruz
Slug (A-7) (WB)	sc-166476	1:1000	Goat anti-mouse IgG	Santa Cruz
β-catenin (E-5) (WB)	sc-7963	1:1000	Goat anti-mouse IgG	Santa Cruz
p-GSK-3β (WB)	sc-11757	1:1000	Donkey anti-goat IgG	Santa Cruz
cyclinD1 (A-12) (WB)	sc-8396	1:1000	Goat anti-mouse IgG	Santa Cruz
β-actin (C4) (WB)	sc-47778	1:3000	Goat anti-mouse IgG	Santa Cruz
FOXH1 (Fast1/2 D-12) (IHC)	sc-377358	1:100	Goat anti-mouse IgG	Santa Cruz
Ki-67 (IHC)	sc-23900	1:100	Goat anti-mouse IgG	Santa Cruz
Secondary antibodies	Cat#	Concentration	Source
Goat anti-mouse IgG	ZB-2305	1:5000	ZSGB-BIO
Donkey anti-goat IgG	A0181	1:5000	Beyotime
